# Supplementary material for: Prevalence of malaria and associated clinical manifestations and myeloperoxidase amongst populations living in different altitudes of Mezam division, North West Region, Cameroon
Source: Malar J. 2023 Jan 19;22:20. doi: 10.1186/s12936-022-04438-6 (PMC9850770; doi:10.1186/s12936-022-04438-6)
Supplement: Supplementary file 3 — Additional file 3. The raw data obtained from the field and the laboratory. [file 12936_2022_4438_MOESM3_ESM.xlsx]

## Sheet: Sheet1
DATA FROM BAMENDA REGIONAL HOSPITAL
S/N	Location	Location_code	Initials	Age (years)	Sex	Temp(degree celcius)	RDT	MP(number of Trophoziotes	Hb( g/dL)	Platelet (x103/uL)	WBC(x103/uL)		Mosquito net users	last malaria occurance	malaria request from Dr.	fever	immunology
1	Bamenda	1	Ng D	8	M	37.2	neg	neg	11.4	186	2.6		NO	Years ago	yes	yes	2.965
2	Bamenda	1	Se P	30	F	37.0C	pos	150	11.8	202	2		NO	Years ago	no	yes	2.748
3	Bamenda	1	Fr D	30	F	36.70C	neg	neg	12	207	4.4		NO	Years ago	no	yes	2.662
4	Bamenda	1	Fo A	3	M	37.10C	pos	100	11.8	25.6	3.6		NO	3months ago	yes	yes
5	Bamenda	1	Bi I	1	F	36.70C	neg	100	10.8	150	5.5		YES		yes	no
6	Bamenda	1	Te G	58	F	37.8	pos	950	10.3	60	2.6		NO	3months ago	no	no	2.732
7	Bamenda	1	Nd M	I m	M	36.8	pos	100	8.1	399	5.1		YES		yes	yes
8	Bamenda	1	Pa N	37	F	37	neg	100	11.2	206	2.2		NO	Years ago	no	no
9	Bamenda	1	Su J	6 months	M	37	pos	200	11.9	362	4.1		YES	Years ago	no	yes	2.949
10	Bamenda	1	Ng B	26	F	36.8	neg	neg	9.3	208	1.6		NO		no	yes	2.294
11	Bamenda	1	Ak W	50	M	36.9	pos	100	11	339	2.8		NO	Years ago	yes	no
12	Bamenda	1	Fe N	26	F	37.2	neg	neg	9.9	468	3.2		NO	Years ago	yes	yes
13	Bamenda	1	Ke B	2	F	37.0C	neg	100	11.7	539	19.5		YES	Years ago	no	yes
14	Bamenda	1	Bi F	3	F	36.8	neg	neg	11.8	399	11.4		YES	3months ago	yes	no
15	Bamenda	1	Mb M	I m	M	37.0C	neg	neg	8.1	404	7		YES		no	yes
16	Bamenda	1	Ni J	3	F	37.50C	neg	neg	12.4	176	3.8		YES	6months ago	yes	no
17	Bamenda	1	Al S	82	M	37.20C	neg	neg	7.1	241	17.4		NO	6months ago	yes	yes
18	Bamenda	1	Ju N	60	F	36.8	neg	neg	10.1	336	12.4		NO	3months ago	yes	no
19	Bamenda	1	Sy K	52	F	37.6	neg	neg	11.6	352	2.5		NO	Years ago	yes	yes
20	Bamenda	1	Su J	2	M	36.8	neg	neg	10.2	469	7.1		YES		no	yes
21	Bamenda	1	Be e	1	F	37.9	neg	neg	10.1	406	4.8		YES		no	yes
22	Bamenda	1	Bi C	50	F	36.8	neg	100	9.3	346	6.1		NO	9months ago	no	no
23	Bamenda	1	Be K	70	F	36.9	neg	neg	11.9	229	4.4		NO	6months ago	yes	yes
24	Bamenda	1	Mu F	16	M	38.1	neg	neg	12.7	246	7.3		NO	Years ago	yes	no
25	Bamenda	1	Us L	51	M	37.6	neg	neg	16.4	382	13.2		NO	6months ago	no	yes
26	Bamenda	1	Ve V	41	F	37.2	neg	neg	7.9	519	3.6		NO	9months ago	no	no
27	Bamenda	1	Ng M	60	F	36.8	neg	neg	11.3	364	3.4		NO	9months ago	yes	yes
28	Bamenda	1	Ki J	21	F	37.2	neg	neg	12.1	391	4.4		NO	Years ago	no	no
29	Bamenda	1	Bbc	1	M	37.8	pos	100	10.2	303	10.2		YES		yes	no
30	Bamenda	1	AK K	4	F	37.6	neg	neg	10.8	475	8.2		YES	months ago	no	yes
31	Bamenda	1	Ch P	68	M	36.9	neg	neg	6.6	384	12.9		NO	years ago	yes	no
32	Bamenda	1	Mur	8 months	M	37.2	neg	neg	11	342	2.6		YES	2months ago	yes	no	2.669
33	Bamenda	1	In H	51	F	38	neg	neg	9.8	403	3.6		NO	6months ago	no	no
34	Bamenda	1	Fr E	42	F	37.0C	neg	neg	10.8	356	2.4		NO	6months ago	no	no
35	Bamenda	1	Nd H	10	M	37.5	pos	100	12.4	327	6.8		NO	6months ago	no	yes
36	Bamenda	1	MaC	60	F	36.9	neg	neg	11.4	406	4.7		NO	6months ago	yes	yes
37	Bamenda	1	AKJ	28	M	37.2	neg	neg	13.7	203	4.7		NO	3months ago	no	yes
38	Bamenda	1	NeE	27	M	36.7	neg	neg	13.6	257	4.3		NO	9months ago	no	no
39	Bamenda	1	MiM	70	F	37.2	neg	neg	11.7	366	4.4		NO	years ago	yes	no
40	Bamenda	1	CeC	48	F	36.9	neg	neg	9.8	422	1.8		NO	years ago	yes	yes
41	Bamenda	1	MuC	42	F	37.2	neg	neg	11.3	306	4.2		NO	years ago	no	no
42	Bamenda	1	Na R	60	F	36.9	neg	neg	10.8	323	2.6		NO	years ago	yes	yes
43	Bamenda	1	Bo A	70+	M	37.0C	neg	neg	9.7	382	4.6		NO	3months ago	yes	no
44	Bamenda	1	C H C	22	F	38.1	neg	neg	10.9	265	2.8		NO	years ago	no	yes
45	Bamenda	1	Ta M	46	M	37.9	neg	neg	11.8	279	7.3		NO	1month ago	yes	yes
46	Bamenda	1	Sh M	1	M	36.8	neg	neg	7.8	375	16.3		YES	9months ago	no	no
47	Bamenda	1	NiN	1	F	38.2	pos	100	9.8	365	4.6		YES	9months ago	no	no
48	Bamenda	1	Ne F	50	M	37.5	neg	neg	10.3	467	2.6		NO	3months ago	yes	no
49	Bamenda	1	Ng I	22	F	37.0C	neg	neg	11.3	506	1.8		NO	6months ago	no	no
50	Bamenda	1	mok	60	F	37.2	pos	2000	10.3	194	6.2		NO	years ago	no	no
51	Bamenda	1	Luf	69	M	36.8	neg	neg	10.7	53	7.7		NO	years ago	no	yes	2.959
52	Bamenda	1	TaG	2	M	37.2	neg	neg	11.9	407	13.9		YES		yes	yes
53	Bamenda	1	MbG	2	F	37	neg	neg	12.3	400	6.4		YES		yes	yes
54	Bamenda	1	NgP	51	F	37	neg	neg	11.2	401	2.4		NO	9months ago	yes	no
55	Bamenda	1	AwM	58	M	36	neg	neg	10.3	633	2.4		NO	9months ago	no	yes
56	Bamenda	1	ACW	23	M	36.8	neg	neg	9.6	355	4		NO	9months ago	no	yes
57	Bamenda	1	MuS	71	M	38.2	neg	neg	12.7	226	7.7		NO	6months ago	yes	no
58	Bamenda	1	MoG	7m	M	36.9	neg	neg	10.2	530	13.6		YES		yes	no
59	Bamenda	1	GaE	36	M	36.5	pos	23000	18.8	92	5.6		NO	3months ago	yes	yes
60	Bamenda	1	Chy	7m	M	36.9	neg	neg	9.9	367	10.9		YES		yes	yes
61	Bamenda	1	NgF	37	F	37.6	neg	neg	11.3	365	5.2		NO	years ago	yes	yes	1.771
62	Bamenda	1	NgE	49	M	37	pos	100	10.7	465	8.1		NO	years ago	yes	no
63	Bamenda	1	CHp	16	M	38	neg	neg	12.7	379	4.6		NO		yes	no
64	Bamenda	1	BiB	25	M	37.2	pos	300	11.1	361	2.4		NO	7months ago	no	no
65	Bamenda	1	NkB	27	F	36.9	neg	neg	11.3	326	11.1		NO	8months ago	yes	yes
66	Bamenda	1	TcT	5months	M	36.9	neg	neg	8.9	389	12.8		YES		no	yes
67	Bamenda	1	WoB	5	M	37	pos	200	10.8	310	4.8		NO		yes	yes
68	Bamenda	1	NdF	26	F	37.2	neg	neg	11.3	268	4.7		NO	years ago	yes	no
69	Bamenda	1	JuK	80	F	37.5	pos	300	12.9	352	11.7		NO	9months ago	yes	yes	1.52
70	Bamenda	1	AfA	2weeks	F	36.9	neg	neg	14.4	465	7.5		YES		yes	no
71	Bamenda	1	NtJ	22	F	37.2	neg	neg	10.4	89	6.2		NO	11months ago	no	yes
72	Bamenda	1	AkL	2	F	36.8	pos	500	9.4	61	6.3		NO		no	yes	3.143
73	Bamenda	1	SiE	11	F	37	pos	200	6.4	258	6.9		NO		yes	yes
74	Bamenda	1	WaC	42	F	38.2	neg	neg	10.4	268	3.4		NO	9months ago	no	no
75	Bamenda	1	MuN	55	M	36.8	neg	neg	11.3	228	6.9		NO	9months ago	yes	no
76	Bamenda	1	MaE	23	F	37.5	neg	neg	13.6	364	7.6		NO	7months ago	yes	no
77	Bamenda	1	MaJ	76	M	37	neg	neg	13.8	285	6.9		NO	3months ago	yes	no
78	Bamenda	1	ChA	36	M	36.7	neg	neg	8.1	294	7.4		NO	6months ago	no	yes
79	Bamenda	1	ChJ	32	F	37	neg	neg	12.2	581	7.7		NO	3months ago	yes	yes
80	Bamenda	1	MaV	36	F	37.9	neg	neg	10.9	297	6.2		NO	9months ago	yes	no
81	Bamenda	1	BaM	2	F	36.7	neg	neg	11.2	290	3.4		YES	6months ago	no	yes
82	Bamenda	1	MeM	26	F	37.2	neg	neg	10.8	283	3.3		NO	6months ago	yes	no
83	Bamenda	1	FrA	42	M	36.8	neg	neg	11	296	2.4		NO	years ago	no	yes
84	Bamenda	1	ChA	78	M	38	pos	100						years ago	yes	yes
85	Bamenda	1	MuJ	70 +	M	37.6	neg	neg	13.2	967	2.6		NO	6months ago	yes	yes
86	Bamenda	1	NjS	62	F	36.8	neg	neg	11.3	926	2.4		NO	3months ago	yes	no
87	Bamenda	1	AtA	70	F	38	neg	neg					NO	9months ago	yes	yes
88	Bamenda	1	JsS	2	M	36.9		200					YES		yes	no	2.732
89	Bamenda	1	AlF	45	M	37.2	neg	neg					NO	6months ago	no	no
90	Bamenda	1	NeS	50	M	37.5	neg	300					NO	6months ago	yes	no	2.955
91	Bamenda	1	TiE	36	F	37	neg	200					NO	6months ago	yes	yes	2.955
92	Bamenda	1	WaT	67	M	36.8	neg	neg					NO	6months ago	yes	yes
93	Bamenda	1	BiN	28	F	37	neg	neg					NO	5months ago	no	yes
94	Bamenda	1	YeS	9	F	36.8	neg	neg					NO		yes	no
95	Bamenda	1	KuC	45	F	37.5	neg	neg					NO	4months ago	no	yes
96	Bamenda	1	AnD	10months	M	38	neg	neg					YES		yes	no
97	Bamenda	1	AcF	11	M	37.5	neg	neg					YES		yes	no
98	Bamenda	1	RiA	23	F	36.8	neg	neg					NO	3months ago	yes	no
99	Bamenda	1	MbS	25	F	36.5	neg	neg					NO	3months ago	yes	yes
100	Bamenda	1	NeN	35	F	37.2	neg	neg					NO	5months ago	yes	no
101	Bamenda	1	TaR	51	F	36.9	neg	neg					NO	years ago	no	yes
102	Bamenda	1	TaB	4	F	37.2	neg	neg					NO		no	no
103	Bamenda	1	AnF	4	F	36.8	neg	neg					NO		yes	yes
104	Bamenda	1	LuP	35	F	37	neg	neg					NO	9months ago	yes	no
105	Bamenda	1	MaP	60	F	36.8	neg	neg					NO	6months ago	yes	yes
106	Bamenda	1	DaO	38	F	36.8	neg	neg					NO	7months ago	yes	no
107	Bamenda	1	JoN	6	F	37.2	neg	200					YES	3months ago	no	yes	2.669
108	Bamenda	1	WaS	10	F	36.8	neg	neg					NO	years ago	yes	no
109	Bamenda	1	Che	70+	F	37	neg	neg					NO	3months ago	no	no
110	Bamenda	1	Kab	47	M	36	neg	neg					NO	years ago	yes	yes
111	Bamenda	1	KaJ	47	M	37.5	neg	neg					NO	6months ago	yes	yes
112	Bamenda	1	ReG	52	F	36.8	neg	neg					NO	6months ago	yes	no
113	Bamenda	1	BaF	33	F	37.2	neg	neg					NO	9months ago	no	no
114	Bamenda	1	AnT	4	M	37	neg	neg					YES		no	yes
115	Bamenda	1	BeF	1	F	36.8	neg	neg					YES		yes	yes
116	Bamenda	1	BiM	64	F	38	neg	neg					NO	3months ago	no	yes	2.486
117	Bamenda	1	BeK	4	F	36.9	neg	neg					YES	6months ago	yes	no
118	Bamenda	1	BaF	28	F	37	neg	neg					NO	9months ago	yes	yes
119	Bamenda	1	MaR	9months	F	36.7	neg	neg					YES		yes	no
120	Bamenda	1	BaU	41	F	37	neg	neg					YES	2months ago	yes	yes
121	Bamenda	1	ChB	1	F	36.8	neg	neg					YES		yes	no
122	Bamenda	1	ElK	52	F	37.2	neg	neg					NO	9months ago	no	no
123	Bamenda	1	EnR	6	F	38	neg	neg					NO		yes	no
124	Bamenda	1	AlM	2	M	37.8	neg	neg					YES		yes	no
125	Bamenda	1	DoM	22	M	37	neg	neg					YES	9months ago	yes	no
126	Bamenda	1	YeV	3	F	37.7	neg	neg					YES		yes	yes
127	Bamenda	1	GuT	45	F	36.9	neg	neg					NO	9months ago	yes	yes
128	Bamenda	1	AlS	4	F	36.6	neg	neg					YES		yes	no
129	Bamenda	1	ZeS	22	F	37	neg	200					YES		no	yes	2.884
130	Bamenda	1	NgK	6	M	36.9	pos	neg					YES		yes	no
131	Bamenda	1	MeA	1	F	37	neg	neg					YES		no	yes
132	Bamenda	1	NsP	2months	M	37.4	neg	300					YES		yes	no
133	Bamenda	1	KoC	21	F	36.8	neg	neg					YES		yes	yes
134	Bamenda	1	FlN	49	F	37.2	neg	100					NO	3months ago	yes	no	2.884
135	Bamenda	1	SoC	1	M	36.8	neg	neg					YES		no	yes
136	Bamenda	1	EmJ	3	M	37.6	neg	100					YES		yes	no	2.503
137	Bamenda	1	AcF	2	M	36.6	neg	neg					YES		yes	yes
138	Bamenda	1	TiA	50	M	37.5	neg	neg	16.6	188	9.4		NO	3months ago	yes	no	2.503
139	Bamenda	1	MbS	45	M	36.9	neg	neg					NO	6months ago	yes	no
140	Bamenda	1	SuN	45	F	36.8	pos	200	113	3.4	0.7		NO	years ago	no	yes	1.737
141	Bamenda	1	Fo M	24	F	37.2	pos	100	354	4.5	1.9		YES	years ago	yes	no
142	Bamenda	1	NdA	71	M	37	oii	10.000 T					NO	9months ago	yes	no	2.653
143	Bamenda	1	NdT	7	M	36.8	pos	400					YES		yes	yes	2.995
144	Bamenda	1	IbF	8	M	36.7	pos	6500 T	3.3	824	18.4		NO		yes	yes
145	Bamenda	1	Ntc	3	F	36.4	pos	200 T					YES		yes	yes
146	Bamenda	1	NyD	2months	M	37.2	neg	400 T	11.8	502	12.1		YES		no	yes
147	Bamenda	1	KiN	21	M	36.8	neg	1500 T	150	257	3.9		YES	3months ago	yes	yes
148	Bamenda	1	DoM	70	M	36.8	neg	100 T					NO	6months ago	yes	no	2.053
149	Bamenda	1	Ndm	75	37.2		neg		47.6		8.3		NO	years ago	yes	yes	2.669
150	Bamenda	1	ChP	61	M	36.8	neg	400 T	4.3	362	1.5		NO	6months ago	yes	no
151	Santa	2	MaO	29	F	36.2	pos	neg	10.6	167	4.8		NO		yes	no
152	Santa	2	VaC	11	M	36.6	neg	150 T	9	174	3.6		NO		no	no	2.262
153	Santa	2	PrM	1	F	36.2	pos	NPS	10.1	313	15		NO		no	no
155	Santa	2	FhO	58	F	36		neg	13.3	296	4.8		NO	years ago	yes	no
156	Santa	2	CaA	29	M	37.3	neg	neg	13.5	188	3.6		NO		no	yes
157	Santa	2	DaL	5	F	36	neg	neg	10.7	177	2.4		NO		yes	yes	0.335
158	Santa	2	MiP	32	F	37.7	neg	neg	10.6	167	4.8		NO	6months ago	yes	yes	0.506
159	Santa	2	NaG	22	F	36.5	neg	neg	12.8	336	6.6		NO		yes	yes
160	Santa	2	FaL	6months	F	36.8	neg	neg	12.8	336	2.9		YES		yes	no
161	Santa	2	FaK	27	M	36.9	neg	neg	10.3	622	14		NO		no	no
162	Santa	2	CaE	36	M	36	neg	neg	14.8	204	6.3		NO		no	yes
163	Santa	2	EvF	41	F	36.4	neg	neg	12	10.9	150		NO	years ago	yes	no
164	Santa	2	NaR	37	F	36.7	neg	100 T	11.8	119	3.1		NO	9months ago	yes	no	2.662
165	Santa	2	EzN	4months	M	37.3	pos	neg			1.2		YES		yes	no
166	Santa	2	NaN	7months	M	37.7	neg	neg	11	307	12.3		NO		no	yes
167	Santa	2	MbP	1	F	36.8	neg	neg					NO		yes	yes	2.703
168	Santa	2	AdT	32	F	36.8	neg	neg	15.2	304	11.5		NO	6months ago	yes	yes
169	Santa	2	CeT	20	M	37.2	neg	neg	12.8	649	4.8		NO		yes	no
170	Santa	2	PrN	21	M	36.5	neg	neg					NO		yes	no
171	Santa	2	EsW	60	F	36.7	neg	neg					NO	3months ago	yes	yes
172	Santa	2	CaT	34	M	36.5	neg	neg	9.7	269	6		NO		yes	no
173	Santa	2	IsM	28	F	36.5	neg	neg	10.3	433	2.4		NO		yes	no
174	Santa	2	LiN	52	F	37	neg	neg					NO	9months ago	yes	no
175	Santa	2	SFr	29	F	36	neg	neg	13.3	232	4.5		NO		no	yes
176	Santa	2	JuC	18	M	37.2		neg	11.8	218	8.2		NO		yes	yes
177	Santa	2	PeN	39	F	36.8	neg	neg	12	150	10.9		NO		no	no
178	Santa	2	ShN	54	M	36.2	neg	neg					NO		yes	no
179	Santa	2	ClA	17	M	37		neg					NO		yes	yes
180	Santa	2	AcY	35	M	36.9	neg	neg					NO		yes	yes
181	Santa	2	AmM	60	F	37.2	neg	neg	13.5	309	7.2		NO		yes	yes
182	Santa	2	StG	36	F	3	neg	neg					NO		yes	yes
183	Santa	2	MuE	26	F	37.5	neg	neg					NO		yes	no
184	Santa	2	ElA	30	F	37.4	neg	neg					NO		no	yes	1.873
185	Santa	2	BrA	18	F	37.7	neg	neg					NO		yes	no
186	Santa	2	PaN	27	F	36.8	neg	neg					NO	3months ago	yes	yes
187	Santa	2	ReM	12	M	37	neg	neg	12.6	207	4.2		NO		no	yes	2.01
188	Santa	2	LiN	29	F	37.2	neg	neg					NO	6months ago	no	no
189	Santa	2	SyL	16	F	37	neg	neg					NO		yes	yes
190	Santa	2	ClE	33	F	36.9	neg	neg					NO	7months ago	no	no
191	Santa	2	LeP	22	M	37	neg	neg	15.6	148	6.9		NO		yes	yes
192	Santa	2	ChM	49	F	37.2	neg	neg					NO		yes	yes
193	Santa	2	SiA	70	F	36	neg	neg					NO	9months ago	yes	yes
194	Santa	2	NyJ	65	M	37	neg	neg	8.4	136	10.4		NO	9months ago	yes	yes	2.595
195	Santa	2	GlN	29	F	37	neg	neg					NO		yes	yes
196	Santa	2	WaG	27	F	36.8	neg	neg					NO		yes	yes
197	Santa	2	DoL	29	F	37	neg	neg					NO		yes	yes
198	Santa	2	SiM	26	F	37	neg	neg					NO		yes	yes
199	Santa	2	KeA	18	F	36.4	neg	neg					NO		no	no
200	Santa	2	BlN	23	F	37	neg	neg					NO		yes	yes
201	Santa	2	DaH	20	F	37.5	neg	neg					NO		yes	yes
202	Santa	2	MaA	50	F	37.6	neg	neg					NO		yes	yes
203	Santa	2	BeM	4	M	38	neg	neg	9.4	93	2.8		NO		no	no	0.115
204	Santa	2	OmJ	18	F	37	neg	neg					NO		no	yes
205	Santa	2	SiE	80	F	36	neg	neg	15.3	144	3.3		NO	9months ago	yes	no
206	Santa	2	GaP	48	M	37.2		neg					NO	6months ago	yes	yes
207	Santa	2	LrE	70	F	37	neg	neg					NO	9months ago	yes	yes
208	Santa	2	ChM	89	F	36.8	neg	neg					NO	9months ago	yes	yes
209	Santa	2	EmK	26	M	36.8	neg	neg					NO	3months ago	yes	yes
210	Santa	2	SaT	3 weeks	M	36.6	neg	neg					YES		yes	yes
211	Santa	2	NiR	74	F	36.7	neg	neg					NO		yes	no
212	Santa	2	BrM	1	M	36.6	neg	neg	7.7	179	7		NO		no	yes
213	Santa	2	NgT	3 months	F	36.2	neg	neg					YES		yes	yes
214	Santa	2	VaL	23	F	37	neg	neg					NO		yes	yes
215	Santa	2	EsN	55	F	37.6		neg					NO	6months ago	yes	yes
216	Santa	2	HoT	36	F	37.6	neg	neg					NO		no	yes
217	Santa	2	GeT	35	M	36.1	neg	neg					NO		yes	yes
218	Santa	2	TaP	23	M	37	neg	neg					NO		yes	yes
219	Santa	2	NiB	5	M	37.4	neg	neg	12.8	240	8.4		NO		yes	yes
220	Santa	2	NtK	17	F	37	neg	neg					NO		yes	yes
221	Santa	2	BiR	71	F	37	neg	neg					NO		yes	no
222	Santa	2	FaF	12	F	36.4	neg	neg	12.6	207	4.2		NO		yes	no	0.475
223	Santa	2	MiA	20	F	36.7	neg	neg					NO		yes	yes
224	Santa	2	DaC	1yr 3months	M	37.5	neg	neg	11.8	214	7.2		YES		yes	yes	2.595
225	Santa	2	HoK	36	F	37	neg	neg					NO		yes	yes	2.537
226	Santa	2	NdS	53	M	36	neg	neg					NO		yes	yes
227	Santa	2	EIB	50	F	37	neg	neg					NO		yes	yes
228	Santa	2	LuS	23	F	36.4	neg	neg					NO		yes	yes
229	Santa	2	ShP	18	F	37	neg	neg					NO		no	yes
230	Santa	2	PaA	36	F	37	neg	neg					NO		no	yes
231	Santa	2	SaH	20	F	37	neg	neg					NO		yes	no
232	Santa	2	YvT	32	F	36.7	neg	neg					NO		yes	yes
233	Santa	2	BuA	38	F	37	neg	neg					NO		yes	yes	2.162
234	Santa	2	AuS	76	F	36.4		neg					NO	years ago	yes	yes
235	Santa	2	VeE	31	F	37	neg	neg					NO		yes	no
236	Santa	2	TaM	69	F	36.7	neg	neg					NO	years ago	yes	yes
237	Santa	2	BaA	40	M	37		neg					NO		yes	yes
238	Santa	2	WaS	1yr 9months	m	36.8	neg	neg					NO		no	no
239	Santa	2	EvJ	70	F	37	neg	neg					NO	9months ago	yes	yes
240	Santa	2	JoE	52	M	36.4		neg					NO		yes	yes
241	Santa	2	MuR	24	F	37	neg	neg					NO		no	yes
242	Santa	2	BrY	1yr 7months	M	36.9	neg	neg					NO		yes	yes
243	Santa	2	MuI	23	F	38	neg	neg					NO		yes	yes
244	Santa	2	AtE	58	F	37.4	neg	neg					NO		yes	yes
245	Santa	2	BeT	29	F	36.6		neg					NO		yes	yes
5th/12/20	Santa	2					neg								yes	no
246	Santa	2	ViE	1yr 8months	F	37		neg					NO		yes	yes
247	Santa	2	TaV	85	F	36.2	neg	neg	8.6	148	7.8		NO		yes	yes
248	Santa	2	MbE	20	F	36.4	neg	neg	8.8	186	6.9		NO		yes	yes
249	Santa	2	JhP	73	F	37	neg	neg					NO		yes	yes
250	Santa	2	MuR	67	M	37.2		neg					NO		no	yes
251	Santa	2	NfC	70	M	37	neg	neg					NO		yes	yes
252	Santa	2	NyY	39	M	36.8	neg	neg					NO		yes	yes
253	Santa	2	IsI	1	M	36.4	neg	neg					NO		yes	yes
254	Santa	2	SaM	22	F	37		neg					NO		yes	yes
255	Santa	2	Bo S	56	F	36.4	neg	neg					NO	9months ago	yes	no
256	Santa	2	Le M	29	M	37	neg	neg	15.6	148	6.9		NO		yes	yes	2.237
257	Santa	2	Ch M	39	M	36.6	neg	neg					NO	6months ago	yes	yes
258	Santa	2	Mb U	27	F	37.8		2000	10.1	193	6.5		NO		yes	yes	2.359
259	Santa	2	Nd V	2	F	36.8	pos	neg	12.5	150	9.7		NO		yes	yes
260	Santa	2	Br T	18	F	36.7	neg	neg					NO		no	yes
261	Santa	2	Sh K	4	F	36.11	neg	neg					NO		yes	no
262	Santa	2	Jh P	1yr4months	F	36	neg	neg					NO		yes	yes
263	Santa	2	To I	61	M	37	neg	neg					NO		yes	yes
264	Santa	2	Ti G	1 yr	F	37	neg	neg					NO		yes	no
265	Santa	2	Np E	1 yr 5months	M	36	neg	neg					NO		yes	yes
266	Santa	2	Mu y	90	M	37.2		neg	8.6	148	7.8		NO	years ago	no	yes
267	Santa	2	Yu I	21	F	36.6	neg	neg					NO		yes	yes
268	Santa	2	Bi E	18	M	37	neg	100	15.6	148	6.9		NO		yes	yes	2.207
269	Santa	2	Su C	22	F	36	pos	neg					NO		yes	yes
270	Santa	2	Mu S	30	F	37	neg	neg	12.9	649	28		NO		yes	yes
271	Santa	2	Mu I	2	F	36.8	neg	neg					NO		yes	yes
272	Santa	2	Th G	16	F	37	neg	neg					NO		yes	no
273	Santa	2	Ve R	58	F	37	neg	neg	13.5	217	4.8		NO	6months ago	yes	no
274	Santa	2	Ja M	39	F	36.8	neg	neg	12.5	202	7.3		NO		yes	yes
275	Santa	2	ND C	26	M	36	neg	100	15.6	148	6.9		NO		no	yes	2.039
276	Santa	2	Be D	54	M	37	neg	neg					NO		yes	yes
277	Santa	2	Ba L	20	F	36.4	neg	1000	4.8	831	27.5		NO		yes	yes	2.056
278	Santa	2	CH I	58	M	36.8	pos	150	9.4	482	10.4		NO	9months ago	yes	yes	2.595
279	Santa	2	Ma A	60	F	36.4	neg	neg	8.6	148	7.8		NO		yes	yes
280	Santa	2	Go N	41	M	36.4	neg	neg	15.6	148	6.9		NO		yes	yes
281	Santa	2	Nf K	10months	F	37	neg	neg					YES		yes	yes
282	Santa	2	Te d	2	M	36.4	neg	neg	13.5	180	4.2		NO		yes	yes
283	Santa	2	Jo B	1 weeks	F	37.2	neg	neg					YES		yes	no
284	Santa	2	Fo N	5	F	36.8	neg	100					NO		yes	no	2.272
285	Santa	2	Fo R	3	M	36.8	neg	neg	12.9	649	28		YES		no	yes
286	Santa	2	Ak M	36	M	37.2	neg	neg	15.2	304	11.5		YES		yes	yes
287	Santa	2	Ca F	45	M	36.8	neg	neg	11.8	119	3.1		NO		yes	yes
288	Santa	2	Ju S	35	F	36.5	neg	neg	11.5	436	7.7		NO		yes	yes
289	Santa	2	Fr F	18	F	37	neg	neg	12	150	10.9		YES		yes	yes
290	Santa	2	NdM	58	F	36.8	neg	neg	13.5	217	4.8		NO		yes	no
291	Santa	2	Nd S	26	F	36	neg	neg	13.5	188	9		YES		yes	yes
292	Santa	2	Nk R	61	F	36.2	neg	neg	10.3	313	15		NO	years ago	no	yes
293	Santa	2	Fi U	1/2 year	F	37	neg	neg	9	174	3.6		YES		no	yes
294	Santa	2	Mi T	2	M	36.4	neg	neg	10.6	167	4.8		NO		yes	yes
295	Santa	2	Ko F	6	F	36.8	neg	neg	13.3	232	4.5		NO		yes	yes
296	Santa	2	Go D	29	M	37.2	neg	neg					NO		no	yes
297	Santa	2	Ju S	2 years 4m	M	36.8	neg	100					NO		yes	no	2.662
298	Santa	2	Fo F	44	M	37.4	neg	neg					NO		yes	no	2.237
299	Santa	2	As D	104	M	37.6	neg	neg					NO	years ago	yes	yes
300	Santa	2	Ya R	72	F	36.4	neg	neg					NO		yes	yes
301	Bambili	3	Lu R	74	F	36.4	pos	65	15.4	376	2.4		NO	9months ago	yes	yes	2.728
302	Bambili	3	Nd S	48	F	37	pos	45	11.3	206	1.4		NO	9months ago	yes	yes	2.44
303	Bambili	3	Ng B	15	F	37.4	neg	60	16.2	339	4.8		NO		yes	yes
304	Bambili	3	Fe P	15	F	36.8	neg	20	12.4	539	1.6		NO		no	yes
305	Bambili	3	Nf E	26	F	37	neg	neg	11.3	361	2.8		YES	6months ago	yes	yes	2.595
306	Bambili	3	Ab E	42	F	36.8	neg	60	12.3	394	1.4		NO	3months ago	yes	no
307	Bambili	3	Aj S	27	M	37	pos	20	14.3	732	2.8		YES		yes	no
309	Bambili	3	Ch K	25	M	37	pos	25	10.3	456	1.4		YES		no	yes	2.856
310	Bambili	3	Mb D	60+	M	37.6	pos	neg	12.1	575	2.8		NO	9months ago	yes	yes
311	Bambili	3	NeR	26	F	37	neg	neg					YES		yes	yes
312	Bambili	3	NCB	58	F	36.8	neg	neg					NO	years ago	yes	yes
313	Bambili	3	ChF	33	M	37.2	neg	100	12.2	632	8		NO	3months ago	yes	yes
314	Bambili	3	Ad P	2	F	36.9	pos	40	13.2	721	1.3		NO		yes	yes
315	Bambili	3	J Ca	1	M	37	pos	20	11.9	729	2.4		YES		yes	no
316	Bambili	3	Ag F	52	F	36.8	pos	25	10.3	345	2.6		NO	6months ago	yes	no
317	Bambili	3	An B	54	M	36.8		25	11.3	396	4		NO	9months ago	yes	yes
319	Bambili	3	Nd T	23	M	37	pos	neg	10.3	339	1.1		YES		no	yes
320	Bambili	3	Pa S	71	M	37.2	neg	neg					NO	9months ago	yes	yes
321	Bambili	3	Nk J	22	F	36.8	neg	18	11.7	457	5.5		YES	9months ago	yes	yes	2.536
322	Bambili	3	Nd V	22	F	37	neg	neg	10.9	537	6.1		YES	6months ago	yes	no
323	Bambili	3	Ta L	21	F	37.9	neg	35	11.9	632	3.4		YES		yes	no
324	Bambili	3	Ch J	21	M	36.4		neg	11.7	396	1.7		YES		yes	yes
325	Bambili	3	Fa L	3 months	M	38.9	neg	19	10.7	326	4		YES		yes	yes
327	Bambili	3	Mb D	23	M	37.6	pos	20	10.4	369	4.2		YES		yes	yes	2.856
328	Bambili	3	Ng M	32	F	37.4	neg	160	11.9	632	4.1		NO	3months ago	no	yes
329	Bambili	3	Ng F	14	M	38	pos						YES		no	yes	2.856
330	Bambili	3	Ed A	14	M	38		60	11.4	362	2.4		NO		yes	yes	2.68
331	Bambili	3	Nd M	19	M	38.2	pos						YES		no	yes
332	Bambili	3	Dh M	11 months	F	38	pos	neg					YES		yes	yes
334	Bambili	3	Ab J	46	F	37.2	neg	25	13.2	632	4.2		NO	6months ago	no	no
335	Bambili	3	Gu A	3months	F	37	pos	50	13.1	391	2.6		YES		no	yes
336	Bambili	3	Nd P	2	M	38	pos	130	13.4	632	4.1		YES		yes	yes	2.285
338	Bambili	3	MuR	25	M	37	pos	neg					YES	6months ago	yes	yes
339	Bambili	3	MuG	19	F	36.9	neg	103	11.7	569	8		YES	3months ago	yes	yes	3.122
340	Bambili	3	Fo P	19	F	37	pos	25	13.3	623	6		YES		yes	yes	2.824
341	Bambili	3	Nd E	20	F	36	neg	20	16.4	336	4		YES	6months ago	yes	yes	2.228
342	Bambili	3	Lo P	2	F	37	neg	80	13.6	291	8		YES		yes	no	2.728
343	Bambili	3	Fr C	18	M	36.4	pos	100	9.3	432	4.2		YES		yes	yes
344	Bambili	3	Fo T	21	F	36.8	pos	122					YES		yes	no	2.526
345	Bambili	3	Te E	1 yr 3months	F	36.8	neg	150					YES		yes	yes
346	Bambili	3	Nd M	62	M	37.2		10					NO	6months ago	yes	yes	2.648
347	Bambili	3	Wa B	52	M	36.8	pos	120					NO	6months ago	no	yes	1.402
348	Bambili	3	Ne B	58	F	37	pos	25					NO	9months ago	yes	yes
349	Bambili	3	Nk R	9 months	M	36.9	pos	140					YES		yes	no
350	Bambili	3	Nj Q	20	F	36.7	pos	50					YES	3months ago	yes	yes
351	Bambili	3	Af J	12	M		pos						YES		yes	yes
352	Bambili	3	Nc C	18	F	37		12					YES		yes	yes	1.453
353	Bambili	3	Ha S	11	M	37	pos	neg					YES		no	yes
354	Bambili	3	Nd P	1 month	M	37.2	neg	neg					YES		yes	yes
355	Bambili	3	Nd B	8	M	36.6	neg	13					YES		yes	yes
356	Bambili	3	Ng C	28	F	36.8	pos	30					YES	9months ago	yes	no
357	Bambili	3	IRI MaR	3	F	36.7		41	12.7	535	2.6		YES		yes	yes
358	Bambili	3	Ng C	4 months	F	37.8	pos	39					YES		no	yes
359	Bambili	3	Yo B	22	F	37	pos	32					YES	9months ago	yes	no
360	Bambili	3	Ta L	18	M	37.8	pos	36					YES		yes	yes
361	Bambili	3	Uc B	21	M	37.6	pos	48	15.3	821	4.2		YES	6months ago	yes	no
362	Bambili	3	Em A	23	F	36.6	pos	62	11.3	635	1.2		YES	6months ago	yes	yes
363	Bambili	3	El M	32	F	36.8	pos						YES	6months ago	yes	yes
364	Bambili	3	DuD	34	M	36.7	pos	120					NO	years ago	yes	yes
365	Bambili	3	Af f	2	M	37.2	pos	45	12.1	29	5.1		NO		yes	yes
366	Bambili	3	Ch N	27	M	36.5	pos	50	13.9	635	1.2		NO		yes	yes
367	Bambili	3	Aw T	60+	F	36.8	pos	42					NO	years ago	no	yes
368	Bambili	3	Ng P	21	F	37	pos	neg					NO	3months ago	no	yes
369	Bambili	3	La K	4	F	37	neg	50	10.9	407	6.2		YES		yes	yes
370	Bambili	3	Al H	16	F	36.8	neg	8	12.8	259	6.9		YES	9months ago	yes	no
371	Bambili	3	MaM	24	F	36.7	pos	68	16.6	291	4.4		YES	9months ago	yes	yes
372	Bambili	3	MbP	4	M	37	pos	53	13	315	4.8		YES		yes	yes
373	Bambili	3	NdB	16	M	36.8	pos	60	16.1	380	3.5		YES		yes	yes
374	Bambili	3	Pr O	18	M	37.2	neg	neg	13	379	4.6		YES	6months ago	yes	yes
375	Bambili	3	Ash	21	F	36.8	neg	neg					YES	6months ago	yes	yes
376	Bambili	3	Pr F	6 months	F	38	pos	100	12.6	530	13.6		YES		no	no
377	Bambili	3	Nd P	47	M	37.8	pos	33	11	465	8.1		YES	6months ago	yes	no
378	Bambili	3	NdM	20	M	36.6	neg	15	12				NO	6months ago	yes	yes
379	Bambili	3	Akl	23	F	37	neg	neg					NO	9months ago	yes	yes
380	Bambili	3	Ad l	3 months	F	36.8	neg	neg					YES		no	yes
381	Bambili	3	Nd M	53	F	37	neg	neg					YES	9months ago	yes	no
382	Bambili	3	LaB	21	M	36.7		100					YES	3months ago	yes	yes	2.947
383	Bambili	3	AuM	8	M	37.1	pos	25					NO		no	yes
384	Bambili	3	Ri C	23	F	36.8	pos	50					YES	9months ago	yes	no
385	Bambili	3	Ab K	3	M	neg	pos						YES		yes	yes
386	Bambili	3	Mb S	29	M	neg	neg	8	11.9	353	4.5		YES	6months ago	yes	yes	3.122
387	Bambili	3	Fo L	6 months	M	36.7	neg	26	12.1	533	2.4		YES		yes	yes	3.122
388	Bambili	3	Nd G	61	F	37.2	neg	30	11.3	628	4.2		NO	years ago	yes	yes
389	Bambili	3	Bo E	65	M	36.7	pos	15					NO	years ago	yes	yes
390	Bambili	3	Le N	17	F	37	neg	20					NO		yes	yes
391	Bambili	3	Nds	1	M	36.8	pos	20					YES		no	yes
392	Bambili	3	Mi N	1	F	36.8		251	11.8	358	1.7		YES		yes	yes
393	Bambili	3	Ch N	8 months	F	37	pos	neg	10.9	653	2.8		YES		yes	no
394	Bambili	3	Ny A	3	F	36		341	7.8	289	0.9		YES		yes	yes
395	Bambili	3	Nd S	23	F	37.4	pos						NO	9months ago	yes	no
396	Bambili	3	Nc L	21	F	37	neg	160	16.3	553	2.6		NO	6months ago	yes	yes
397	Bambili	3	Ni S	1	F	36.4	pos	100	13.6	256	2.4		YES		yes	yes
398	Bambili	3	Ra S	57	F	36.6	pos	neg	9.8	503	6.4		NO	5months ago	yes	yes
399	Bambili	3	Gl B	27	F	36.4	neg	130	10.9	822	1.7		YES	3months ago	yes	yes
400	Bambili	3	Al G	48	F	37	pos	100					NO	3months ago	yes	no
401	Bambili	3	Sh S	26	F	36.5	pos	150					NO	5months ago	yes	yes
402	Bambili	3	Br T	21	M	36.8	pos	10	9.2	372	6.2		NO	7months ago	no	no
403	Bambili	3	Wa P	19	F	36.5	pos	20	10.9	852	5.1		NO		no	yes	2.554
404	Bambili	3	Bi L	1	F	37	pos	120	11.1	656	9.3		YES		no	yes
405	Bambili	3	As L	5	F	36.8	pos	160	11.3	256	1.7		YES		yes	yes
406	Bambili	3	Se M	53	F	37	pos	45	14.1	533	9		NO	9months ago	yes	yes
407	Bambili	3	Ng R	60	F	37	pos	100	10.9	633	2.8		NO	9months ago	no	yes
408	Bambili	3	Ja B	25	M	36.4	pos	20	19.5	261	1.6		NO	6months ago	yes	yes
409	Bambili	3	Ta J	31	F	36.8	neg	neg					NO	3months ago	yes	yes
410	Bambili	3	Ng R	22	M	37.2	neg	80	14.8	328	5		NO	7months ago	yes	yes
411	Bambili	3	Fo M	60	M	37.4	pos	68	9.3	465	8.1		NO	7months ago	yes	no
412	Bambili	3	Ni F	53	F	36.8	pos	120	11.3	98	5		NO	9months ago	yes	yes
413	Bambili	3	Af K	3	F	37.2	pos	100	9.8	365	4.6		YES	9months ago	yes	yes
414	Bambili	3	Ke O	21	M	36.8	neg	neg	12.6	324	3.5		YES	9months ago	no	yes
415	Bambili	3	Fr C	28	F	36.8	neg	160	18.8	102	5.5		NO	9months ago	yes	no
416	Bambili	3	Nk D	4	F	36.9	neg	25	13.6	553	2		YES		no	yes
417	Bambili	3	Fa M	20	F	37	neg	45	16.5	259	2.1		YES	6months ago	no	yes
418	Bambili	3	Fg C	27	F	36.8	neg	neg					YES	6months ago	yes	yes
419	Bambili	3	Am B	21	F	37.2	pos	100					NO	6months ago	yes	yes
420	Bambili	3	At B	50	F	37	neg	neg					NO	9months ago	yes	yes
421	Bambili	3	La P	11	F	37.6	neg	25	11.3	538	4		YES	6months ago	yes	no
422	Bambili	3	Na v	20	F	36.8	neg	neg	11.2	633	2.4		YES	3months ago	yes	no
423	Bambili	3	Ac R	59	F	36.8	neg	neg					NO	6months ago	yes	yes
424	Bambili	3	It V	29	M	37	neg	30					NO	7months ago	yes	yes
425	Bambili	3	Nf C	10	F	37.2	pos	45	16.8	258	10		YES	9months ago	yes	yes
426	Bambili	3	Mb L	7	M	36.8	pos	27	16.8	698	5		YES		no	no
427	Bambili	3	Be L	28	F	37	pos	27					NO	9months ago	no	yes
428	Bambili	3	Ma F	32	M	37	pos	neg					NO	years ago	yes	yes
429	Bambili	3	Ng M	46	F	36.8	neg	neg	10.3	739	7		NO	3months ago	yes	no
430	Bambili	3	Ch M	20	M	37.2	neg	neg	2.3	659	5		YES	9months ago	yes	yes
431	Bambili	3	De J	21	M	36.6	neg	neg					YES		yes	yes
432	Bambili	3	Si N	21	F	37.9	neg	20					NO		yes	yes
433	Bambili	3	Ad J	58	F	38	neg	200					YES	6months ago	yes	yes
434	Bambili	3	Fo C	28	F	36.9	pos	neg					NO	9months ago	no	yes
435	Bambili	3	An J	31	F	37	pos	80	19.3	629	6.9		YES	9months ago	no	no
436	Bambili	3	Ni N	9	M	36.8	neg	25	15.3	532	3.3		YES	3months ago	yes	yes
437	Bambili	3	Nd S	27	M	37.4	pos	35					NO	9months ago	yes	no
438	Bambili	3	Ng S	12	M	36.8	neg	10					NO		yes	yes
439	Bambili	3	Ma V	22	F	36.7	neg	neg	11.3	189	12.5		YES	6months ago	yes	yes
440	Bambili	3	As R	74	F	36.6	pos	70	9.3	574	4.6		NO	9months ago	yes	yes
441	Bambili	3	An N	72	F	37.4	pos	90	10.9	395	8.2		NO	6months ago	yes	yes
442	Bambili	3	Di N	2	F	37.5	neg	neg					YES		yes	yes
443	Bambili	3	La G	18	F	37	neg	20	16.3	516	8.1		YES	3months ago	no	yes
444	Bambili	3	Nk M	24	M	36.8	neg	10					NO	3months ago	yes	yes
445	Bambili	3	Se A	6	F	36.4	neg	neg					YES	6months ago	yes	no
446	Bambili	3	At B	9	F	37	neg	10					YES	6months ago	yes	yes
447	Bambili	3	Nk C	24	F	36.8	neg	neg					YES	9months ago	yes	no
448	Bambili	3	Fo G	19	M	36.9	neg	35					YES	9months ago	yes	yes
449	Bambili	3	Ng A	22	F	37.2	neg	15					NO	7months ago	yes	yes
450	Bambili	3	Ku R	3	M	36.2	neg	neg					NO	5months ago	yes	yes
